# Supplementary material for: Links Between Variation in Movement-Based Visual Signals and Social Communication Complexity in an Asian Agamid Lizard Phrynocephalus vlangalii
Source: Animals (Basel). 2024 Dec 27;15(1):38. doi: 10.3390/ani15010038 (PMC11718965; doi:10.3390/ani15010038)
Supplement: Supplementary file 1 [file animals-15-00038-s001.zip]

Archive with 3 entries (2 files):
- Supplementary Materials/
- Supplementary Materials/Table S1-3.pdf
- Supplementary Materials/Video S1_A segment of male movement-based visual signals.mp4
